# Supplementary material for: Solvent exposure of Tyr10 as a probe of structural differences between monomeric and aggregated forms of the amyloid-β peptide
Source: Biochem Biophys Res Commun. 2015 Dec 25;468(4):696–701. doi: 10.1016/j.bbrc.2015.11.018 (PMC4692451; doi:10.1016/j.bbrc.2015.11.018)
Supplement: Supplementary file 2 [file mmc2.zip]

Archive with 5 entries (5 files):
- coi_disclosure-Aran Terol.pdf
- coi_disclosure-Dobson.pdf
- coi_disclosure-Esbjorner.pdf
- coi_disclosure-Hook.pdf
- coi_disclosure-Kumita.pdf
